# Supplementary material for: Use of Platelet-Rich Fibrin and Platelet-Rich Plasma as Delivery Systems for Natural Compounds: A Systematic Review
Source: Materials (Basel). 2026 Jul 10;19(14):2970. doi: 10.3390/ma19142970 (PMC13412838; doi:10.3390/ma19142970)
Supplement: Supplementary file 1 [file materials-19-02970-s001.zip]

Archive with 1 entries (1 files):
- materials-4371374-supplementary.pdf
